# Supplementary material for: Hybrid Lipid Nanoformulations for Hepatoma Therapy: Sorafenib Loaded Nanoliposomes—A Preliminary Study
Source: Nanomaterials (Basel). 2022 Aug 17;12(16):2833. doi: 10.3390/nano12162833 (PMC9414144; doi:10.3390/nano12162833)
Supplement: Supplementary file 1 [file nanomaterials-12-02833-s001.zip]

Archive with 1 entries (1 files):
- nanomaterials-1814296-supplementary.pdf
